# Supplementary material for: Activated cGAS/STING signaling elicits endothelial cell senescence in early diabetic retinopathy
Source: JCI Insight. 2023 Jun 22;8(12):e168945. doi: 10.1172/jci.insight.168945 (PMC10371250; doi:10.1172/jci.insight.168945)
Supplement: Supporting data values [file jciinsight-8-168945-s084.xlsx]

## Sheet: Fig 1B
Figure 1B	protein level of cGAS
	Ctl	DR
	0.326945	3.00879
	0.967516	2.25804
	1.45783	2.20352
	1.32297	0.599035
	0.68185	0.489263
	0.839261	1.90884
	1.1934	0.887967
	1.21022	1.14808
		1.40894
		1.5742
		1.66507
		1.29346
		1.06854

## Sheet: Fig. 1C
Figure 1C	protein level of STING
	Ctl	DR
	1.13	1.83
	0.87	1.46
	0.71	1.69
	1.29	1.17
	1.56	1.22
	0.45	0.87
	0.98	1.12
	1.21	0.98
		1.76
		1.55
		1.43
		1.76
		1.63

## Sheet: Fig. 1H
Figure 1H
INF-alpha in aqueous humor (pg/ml)
C1	Controls	0
C2	Controls	0
C3	Controls	0
C4	Controls	0
C5	Controls	0
C6	Controls	0
C7	Controls	2.53
C8	Controls	NA
C9	Controls	0
C10	Controls	0
C11	Controls	0
C12	Controls	0
C13	Controls	0
C14	Controls	0
C15	Controls	0
C16	Controls	0
C17	Controls	0
C18	Controls	0
C19	Controls	0
C20	Controls	0
DR1	NPDR	0.6
DR2	NPDR	2.97
DR3	NPDR	0
DR4	NPDR	0.48
DR5	NPDR	0
DR6	NPDR	2.64
DR7	NPDR	0
DR8	NPDR	0
DR9	NPDR	0.58
DR10	NPDR	0
DR11	PDR	4.19
DR12	PDR	2.51
DR13	PDR	0.97
DR14	PDR	0.51
DR15	PDR	0
DR16	PDR	0
DR17	PDR	8.23
DR18	PDR	1.85
DR19	PDR	2.25
DR20	PDR	3.41
DR21	PDR	0
DR22	PDR	0
DR23	PDR	0

## Sheet: Fig. 1I 
Figure 1I
INF-beta in aqueous humor (pg/ml)
C1	Controls	12.2024
C2	Controls	9.63693
C3	Controls	9.00396
C4	Controls	7.08041
C5	Controls	14.3508
C6	Controls	11.4639
C7	Controls	8.41917
C8	Controls	7.56956
C9	Controls	7.39145
C10	Controls	11.1881
C11	Controls	8.41917
C12	Controls	8.82372
C13	Controls	4.8384
C14	Controls	9.27483
C15	Controls	7.74792
C16	Controls	8.32945
C17	Controls	6.94735
C18	Controls	7.8372
C19	Controls	10.8671
C20	Controls	6.77018
DR1	NPDR	16.1064
DR2	NPDR	13.8805
DR3	NPDR	17.4518
DR4	NPDR	16.4894
DR5	NPDR	84.1081
DR6	NPDR	13.1318
DR7	NPDR	17.3552
DR8	NPDR	8.64375
DR9	NPDR	8.55387
DR10	NPDR	12.2487
DR11	PDR	21.8766
DR12	PDR	8.10545
DR13	PDR	9.09418
DR14	PDR	20.9295
DR15	PDR	25.4281
DR16	PDR	29.5043
DR17	PDR	10.547
DR18	PDR	34.757
DR19	PDR	54.6405
DR20	PDR	22.8309
DR21	PDR	19.7431
DR22	PDR	7.79256
DR23	PDR	18.2271

## Sheet: Fig. 1J 
Figure 1J
INF-alpha in vitreous humor (pg/ml)
C1	Control	0.603158
C2	Control	1.19014
C3	Control	0.711606
C4	Control	1.97191
C5	Control	0.0934824
C6	Control	0.997571
C7	Control	0.349113
C8	Control	1.20341
C9	Control	0.616558
C10	Control	0.018447
C11	Control	1.81629
C12	Control	1.18797
C13	Control	1.21562
C14	Control	1.07138
PDR1	PDR	0
PDR2	PDR	3.1464
PDR3	PDR	0
PDR4	PDR	0.977362
PDR5	PDR	0.895783
PDR6	PDR	0.18585
PDR7	PDR	1.73562
PDR8	PDR	0
PDR10	PDR	0.65537
PDR11	PDR	0.705478
PDR12	PDR	0.653626
PDR13	PDR	1.08095
PDR14	PDR	0.577654
PDR15	PDR	1.02997
PDR16	PDR	0.141892
PDR17	PDR	1.26865
PDR18	PDR	0.804367
PDR19	PDR	0.714682
PDR20	PDR	3.10497
PDR21	PDR	3.29237
PDR22	PDR	2.43323
PDR23	PDR	4.51319
PDR24	PDR	2.18384
PDR25	PDR	0.573492
PDR26	PDR	3.65511
PDR27	PDR	0.365449
PDR28	PDR	1.32498
PDR29	PDR	2.01388
PDR30	PDR	3.68514
PDR31	PDR	1.78751

## Sheet: Fig. 1K
Figure 1K
INF-beta in vitreous humor (pg/ml)
C1	Control	11.0688
C2	Control	7.78583
C3	Control	6.63319
C4	Control	9.72511
C5	Control	0.186485
C6	Control	3.96883
C7	Control	2.95519
C8	Control	8.76771
C9	Control	0.383636
C10	Control	0.0102117
C11	Control	8.75857
C12	Control	8.72097
C13	Control	11.7764
C14	Control	6.99971
PDR1	PDR	23.0924
PDR2	PDR	33.2923
PDR3	PDR	19.5857
PDR4	PDR	37.227
PDR5	PDR	36.2866
PDR6	PDR	3.73129
PDR7	PDR	29.5432
PDR8	PDR	47.7739
PDR10	PDR	9.30178
PDR11	PDR	43.2209
PDR12	PDR	27.2414
PDR13	PDR	8.77178
PDR14	PDR	19.114
PDR15	PDR	4.83139
PDR16	PDR	11.3817
PDR17	PDR	24.7
PDR18	PDR	14.4864
PDR19	PDR	4.9846
PDR20	PDR	66.7936
PDR21	PDR	19.6232
PDR22	PDR	24.8445
PDR23	PDR	102.828
PDR24	PDR	51.044
PDR25	PDR	4.52792
PDR26	PDR	12.2422
PDR27	PDR	12.6764
PDR28	PDR	4.23402
PDR29	PDR	6.83343
PDR30	PDR	17.9408
PDR31	PDR	4.37109

## Sheet: Fig. 1L
Figure I L
DNA concentration in vitreous (pg/ml)
C1	Control	1.008
C2	Control	3.04615
C3	Control	68.808
C4	Control	7.2
C5	Control	1.24615
C6	Control	2.63077
C7	Control	3.96
C8	Control	0.108
C9	Control	36.504
C10	Control	3.364
C11	Control	8.982
DR1	PDR	7.308
DR2	PDR	17.284
DR4	PDR	12.412
DR5	PDR	19.082
DR7	PDR	94.134
DR8	PDR	28.768
DR10	PDR	2.03
DR11	PDR	106.836
DR12	PDR	8.526
DR14	PDR	131.776
DR16	PDR	42.166
DR17	PDR	46.574
DR20	PDR	12.702
DR21	PDR	37.7
DR22	PDR	191.922
DR28	PDR	4.54333
DR31	PDR	34.858

## Sheet: Fig. 2B
Figure 2B	protein level of cGAS
	N	D
	1.54	1.51
	0.61	1.57
	0.85	1.67
	1.15	1.33
	1.28	1.07
	0.57	2.15

## Sheet: Fig. 2C
Fig. 2C	protein level of STING
	N	D
	1.19	1.6
	1	2.14
	0.81	1.65
	0.86	1.28
	1.49	1.56
	0.65	1.69

## Sheet: Fig. 2E
Fig. 2E	Retina IFN-alpha (pg/g)
	WN	WD
	3.432	6.874
	5.887	9.564
	0	6.392
	7.845	5.439
	0	0
	0	9

[truncated: 43 more sheets: Fig. 2F, Fig. 2H, Fig. 2J, Fig.2L, Fig.2M, Fig.2N, Fig. 3B, Fig. 3C, Fig. 3D, Fig. 4B, Fig. 4C, Fig.4D, Fig. 5B, Fig. 5C, Fig. 5D, Fig. 5E, Fig. 5F, Fig. 5G, Fig. 5I, Fig.6A …]
